# Supplementary material for: Improving Annatto Residue Bioconversion for Pleurotus ostreatus var. Florida Cultivation via Supplementation Strategies
Source: Microorganisms. 2026 Jun 25;14(7):1405. doi: 10.3390/microorganisms14071405 (PMC13413766; doi:10.3390/microorganisms14071405)
Supplement: Supplementary file 1 [file microorganisms-14-01405-s001.zip]

Archive with 1 entries (1 files):
- microorganisms-4322211-supplementary.pdf
